# Supplementary material for: Effect of Vitamin D Supplementation on Cardiometabolic Outcomes in Older Australian Adults—Results from the Randomized Controlled D-Health Trial
Source: Nutrients. 2026 Jan 22;18(2):357. doi: 10.3390/nu18020357 (PMC12845487; doi:10.3390/nu18020357)
Supplement: Supplementary file 1 [file nutrients-18-00357-s001.zip]

Archive with 1 entries (1 files):
- nutrients-3979878-supplementary.pdf
